# Supplementary material for: Genetically influenced tobacco and alcohol use behaviors impact erythroid trait variation
Source: PLoS One. 2024 Sep 5;19(9):e0309608. doi: 10.1371/journal.pone.0309608 (PMC11376579; doi:10.1371/journal.pone.0309608)
Supplement: S1 Table — (XLSX) [file pone.0309608.s011.xlsx]

## Sheet: Supp Table 1
Abbreviation	Blood Trait	Definiton (Measurement Unit)	PMID	GWAS Sample Size
HGB	hemoglobin	Concentration of hemoglobin, the protein responsible for carrying oxygen (g/dL)	32888494	563085
HCT	hematocrit	Percentage of red blood cells in blood by volume (%)	32888494	563085
RBC	red blood cell count	Number of red blood cells in circulation (cells per pL)	32888494	563085
MCV	mean corpuscular volume	Average red blood cell volume (fL)	32888494	563085
RDW	red cell distribution width	Measurement of variation in red blood cell size (fL)	32888494	563085
MCHC	mean corpuscular hemoglobin concentration	Average amount of hemoglobin per red blood cell, relative to red blood cell volume (g/dL)	32888494	563085
MCH	mean corpuscular hemoglobin	Average hemoglobin amount per red blood cell (pg)	32888494	563085
PLT	platelet count	Number of platelets in circulation (cells per nL)	32888494	563085
MPV	mean platelet volume	Average platelet volume (fL)	32888494	563085
WBC	white blood cell count	Number of white blood cells (immune cells) in circulation (cells per nL)	32888494	563085
LYM	lymphocyte count	Number of lymphocytes in circulation, an immune cell type (cells per nL)	32888494	563085
NEU	neutrophil count	Number of netrophils in circulation, an immune cell type (cells per nL)	32888494	563085
EOS	eosinophil count	Number of eosinophils in circulation, an immune cell type (cells per nL)	32888494	563085
MON	monocyte count	Number of monocytes in circulation, an immune cell type (cells per nL)	32888494	563085
BAS	basophil count	Number of basophils in circulation, an immune cell type (cells per nL)	32888494	563085
SmkInit	smoking initiation	Binary phenotype categorizes individuals based on whether they have ever been a regular smoker (current or former) or never been a regular smoker. (Regular smoker in their life: 2 for regular smokers, 1 for non-smokers).	30643251	1232091
SmkCess	smoking cessation	Binary variable contrasts former vs current smokers. Current smokers (2), former smokers (1), or never smoked (coded as missing).	30643251	547219
CigPerDay	cigarettes per day	Average number of cigarettes a person smokes per day (cig/day)	30643251	337334
DrnkWk	alcohol drinks per week	Average number of drinks a participant reported drinking each week, aggregated across all types of alcohol (Drinks/Wk)	30643251	941280
LfSmk	lifetime smoking score	Index of cumulative smoking exposure over an individual's lifetime, incorporating cigarettes per day, duration, and recency (age at cessation), weighted by a simulated half-life constant (τ = 18)	31689377	462690
BMI	body mass index	Measure of body fat based on height and weight (kg/m²)	30239722	694649
WHR	waist-hip ratio	Ratio comparing the circumference of the waist to that of the hips, used to assess body fat distribution	30239722	694649
Depression	major depressive disorder (MDD)	Mental health condition characterized by persistent and severe depression affecting mood, thoughts, and behavior.	38177345	829616
T2D	type 2 diabetes (T2D)	Chronic condition characterized by insulin resistance and high blood sugar levels.	32541925	1407282
CAD	coronary artery disease (CAD)	Condition where the coronary arteries become narrowed or blocked.	29212778	547.261
Calcium	serum calcium	Concentration of calcium in blood serum (mmol/L)	33462484	332355
Vitamin D	serum Vitamin D	Concentration of Vitamin D in blood serum (nmol/L)	33462484	346130
Testosterone	serum Testosterone	Measures the level of hormone testosterone in blood serum (nmol/L)	33462484	329274
BMD	bone mineral density	Measures the amount of calcium and other minerals in bone (g/cm²)	30598549	426824
